# Supplementary material for: The Manufacturing Process of Lotus (Nelumbo Nucifera) Leaf Black Tea and Its Microbial Diversity Analysis
Source: Foods. 2025 Feb 6;14(3):519. doi: 10.3390/foods14030519 (PMC11817234; doi:10.3390/foods14030519)
Supplement: Supplementary file 1 [file foods-14-00519-s001.zip]

Archive with 1 entries (1 files):
- foods-3397845-supplementary.pdf
